# Supplementary material for: Identification of Glyceraldehyde-3-Phosphate Dehydrogenase Gene as an Alternative Safe Harbor Locus in Pig Genome
Source: Genes (Basel). 2019 Aug 29;10(9):660. doi: 10.3390/genes10090660 (PMC6770653; doi:10.3390/genes10090660)
Supplement: Supplementary file 1 [file genes-10-00660-s001.zip]

Archive with 7 entries (6 files):
- genes-571308-supplementary-revised/Figure S1.tif
- genes-571308-supplementary-revised/Figure S2.tif
- genes-571308-supplementary-revised/Figure S3.tif
- genes-571308-supplementary-revised/Figure S4.tif
- genes-571308-supplementary-revised/Supplementary Materials.docx
- genes-571308-supplementary-revised/Table S1.xlsx
- genes-571308-supplementary-revised/
