# Supplementary material for: Identification of Glyceraldehyde-3-Phosphate Dehydrogenase Gene as an Alternative Safe Harbor Locus in Pig Genome
Source: Genes (Basel). 2019 Aug 29;10(9):660. doi: 10.3390/genes10090660 (PMC6770653; doi:10.3390/genes10090660)
Supplement: Supplementary file 1 [file genes-10-00660-s001.zip › genes-571308-supplementary-revised/Table S1.xlsx]

## Sheet: Sheet1
Supplementary Table 1. Primers used in this study
Primers	sequence（5‘-3’）	Amplicon
GAPDH-sgR-F	caccCATGGTCCACATGGCCTCCA
GAPDH-sgR-R	aaacTGGAGGCCATGTGGACCATG
P1	CAGGACATCAGAGGAGGGGTA	1120bp
P2	CTGAACTTGTGGCCGTTTAC
P3	CTGAGCAAAGACCCCAACGA	1069bp
P4	ATGGGGAGACGTGACTGAGG
Prediated-OFF-Target1-F	AAAAACCAACCAACCAACCA	697bp
Prediated-OFF-Target1-R	CTTGGGAGTTTTCCCATTCA
Prediated-OFF-Target2-F	CAGTGAGAACGTGGTAGGACC	823bp
Prediated-OFF-Target2-R	CAGGATCCAGCCAACAGACA
Prediated-OFF-Target3-F	ACTCTCACAAGCAGCTGTCC	727bp
Prediated-OFF-Target3-R	CCCCTCATCCACCTTGTCAC
Prediated-OFF-Target4-F	AGTCTTCTGCTGTTTCACCACA	609bp
Prediated-OFF-Target4-R	CCCACTCCATGCCTGGAAAC
Prediated-OFF-Target5-F	TTCTTTGCAGCACCATTCAC	700bp
Prediated-OFF-Target5-R	ATGGACACTGGTGTGTTGGA
Prediated-OFF-Target6-F	AGCAGCAAACTGGACACTCA	680bp
Prediated-OFF-Target6-R	ACCTACCCCAAACAACCTTCT
Prediated-OFF-Target7-F	CGGGCCGAGTTGGATATCAG	592bp
Prediated-OFF-Target7-R	GATACTGCCACACCCACACT
GAPDH-189bp-F	TCGGAGTGAACGGATTTGGC	189bp
GAPDH-189bp-R	TGACAAGCTTCCCGTTCTCC
GLB1-179bp-F	TTCACTATTTCCGCATGCCC	179bp
GLB1-179bp-R	CAGCTGATGGGCCAGTCTAAT
TP53-135bp-F	CGCTTCGAGATGTTCCGAGA	135bp
TP53-135bp-R	TTTATGGCGGGAGGGAGACT
IFFO1-191bp-F	CCTGTTCAAAACCCGGGAGA	191bp
IFFO1-191bp-R	GAGACTTTCGGTCCCCAGAC
NCAPD2-136bp-F	TCTCTTAAAAGCACTGTGAGCC	136bp
NCAPD2-136bp-R	GATGGACAGTACCTCCTGCAC
ACTB-174bp-F	CTCCAGAGCGCAAGTACTCC	174bp
ACTB-174bp-R	TGCAGGTCCCGAGAGAATGA
